# Supplementary material for: CD30 expression and survival in extranodal NK/T-cell lymphoma: a systematic review and meta-analysis
Source: Oncotarget. 2018 Jan 8;9(23):16547–56. doi: 10.18632/oncotarget.24044 (PMC5893261; doi:10.18632/oncotarget.24044)
Supplement: Supplementary file 2 [file oncotarget-09-16547-s002.xlsx]

## Sheet: Sheet1
Authors	Year	Countries and Regions	N	N in survival analysis	Number of patients with extranasal involvement	Ratio of male to female	Median age	Median follow-up time	Number of patients with B symptoms	Number of patients with elevated LDH	Number of patients in stage I	Number of patients in stage II	Number of patients in stage III	Number of patients in stage IV	IPI score: 0	IPI score: 1	IPI score: 2	IPI score: 3	IPI score: 4	IPI score: 5	Number of Patients with CD30 positive	Number of Patients with EBER positive	Chemotherapy	Radiotherapy	Surgery	Other therapy	No treatment	Analysis method	IHC antibody	Dilution	HR estimation method
S. Mraz-Gernhard et al.	2001	USA	30	27	27/27(100%)	1.5	50	12 months	NR	NR	17/27(63.0%)	1/27(3.7%)	0/27(0)	9/27(33.3%)	NR	NR	NR	NR	NR	NR	7/27(25.9%)	27/27(100%)	20/27(74.1%)	7/27(25.9%)	3/27(11.1%)	2/27(7.4%)	4/27(14.8%)	IHC	BerH2; DAKO, Carpinteria, CA	NR	Calculated from raw data
T-t Kuo et al.	2004	Taiwan	22	19	5/19(26.3%)	1.2	55.5	29.5 months	4/19(21.1%)	4/19(21.1%)	19/19(100%)	0/19(0)	0/19(0)	0/19(0)	NR	NR	NR	NR	NR	NR	9/19(47.3%)	19/19(100%)	18/19(94.7%)	16/19(84.2%)	0/19(0)	0/19(0)	0/19(0)	IHC	BerH2; DAKO, Glostrup,Denmark	40	Calculated from raw data
E Takashashi et al.	2008	Japan	6	5	5/5(100%)	0	55	4 months	4/5(80.0%)	4/5(80.0%)	1/5(20.0%)	0/5(0)	2/5(40.0%)	2/5(40.0%)	NR	NR	NR	NR	NR	NR	2/5(40.0%)	5/5(100%)	4/5(80.0%)	2/5(40.0%)	0/5(0)	2/5(40.0%)	1/5(0)	IHC	BerH2; DAKO,	15	Calculated from raw data
T. Pongpruttipan et al.	2012	Thailand	22	20	5/20(25.0%)	2.9	42	4 months	NR	NR	13/20(65.0%)	1/20(5.0%)	0/20(0)	6/20(30.0%)	7/18(38.9%)	3/18(16.7%)	3/18(16.7%)	3/18(16.7%)	2/18(11.1%)	0/18(0)	15/20(75.0%)	20/20(100%)	20/20(100%)	3/20(15.0%)	0/20(0)	0/20(0)	0/20(0)	IHC	Ber-H2	100	Calculated from raw data
J. Hong et al.	2012	Korea	22	22	1/22(4.5%)	10	48	19.9 months	4/22(18.2%)	9/22(40.9%)	7/22(31.8%)	6/22(27.3%)	3/22(13.6%)	6/22(27.3%)	NR	NR	NR	NR	NR	NR	8/22(36.4%)	22/22(100%)	21/22(95.5%)	17/22(77.3%)	0/22(0)	0/22(0)	0/22(0)	IHC	Dakopatts, Copenhagen, Denmark	NR	Extrapolated
W. Y. Kim et al.	2015	South Korea	72	71	24/71(33.8%)	1.32	49	75.6 months	33/46.5%	39/71(54.9%)	27/71(38.0%)	9/71(12.7%)	2/71(2.8%)	30	28(0-1)	_	9	14	14(4-5)	_	26/71(36.6%)	71/71(100%)	64/71(90.1%)	12/71(16.9%)	3/71(4.2%)	0/71(0)	2/71(2.8%)	IHC	Ber-H2 DAKO, Glostrup, Denmark	50	Extrapolated
J.-C. Fang et al.	2015	China	10	10	10/10(100%)	2.33	37.5	9.5 months	6/10(60%)	4/10(40%)	1/10(10.0%)	7/10(70.0%)	2/10(20.0%)	0/10(0)	2/10(20.0%)	3/10(30.0%)	5/10(50.0%)	0/10(0)	0/10(0)	0/10(0)	3/10(30.0%)	10/10(100%)	8/10(80.0%)	0/10(0)	10/10(100%)	0/10(0)	0/10(0)	IHC	DAKO, Glostrup, Denmark	NR	Calculated from raw data
B.-H. Yu et al.	2015	China	55	18	18/18(100%)	2.6	50	13.5 months	7/18(38.9%)	NR	8/18(44.4%)	9/18(50.0%)	0/18(0)	1/18(5.6%)	NR	NR	NR	NR	NR	NR	8/18(44.4%)	18/18(100%）	13/18(72.2%)	0/18(0)	13/18(72.2%)	0/18(0)	5/18(27.8%)	IHC	NR	NR	Calculated from raw data
S. H. Kim et al.	2016	South Korea	59	46	NR	2.04	NR	NR	NR	25/46(54.3%)	6/46(13.0%)	8/46(17.4%)	25(III-IV)	_	21(0-2)	_	_	14(3-5)	_	_	NR	NR	30/30(100%)	9/30(30.0%)	0/30(0)	0/30(0)	0/30(0)	IHC	Ber-H2; DAKO, Glostrup, Denmark	40	Reported in text
L.-M. Hu et al.	2017	Japan	12	7	7/7(100%)	1.33	74	3.5 months	6/7(85.7%)	6/7(85.7%)	2/7(28.6%)	1/7(14.3%)	0/7(0)	4/7(57.1%)	NR	NR	NR	NR	NR	NR	3/7(42.9%)	7/7(100%)	6/7(85.7%)	0/7(0)	5/7(71.4%)	1/7(14.3%)	0/7(0)	IHC	Dako, Santa Fe, CA	NR	Calculated from raw data
NR: not report, B symptoms: fever, night sweat, lose weight, LDH: lactate dehydrogenase EBER: EBV encoded RNA Other therapy: including hematopoietic stem cell tranplantation, stem cell motilization et. al.
