# Supplementary material for: CD30 expression and survival in extranodal NK/T-cell lymphoma: a systematic review and meta-analysis
Source: Oncotarget. 2018 Jan 8;9(23):16547–56. doi: 10.18632/oncotarget.24044 (PMC5893261; doi:10.18632/oncotarget.24044)
Supplement: Supplementary file 3 [file oncotarget-09-16547-s003.xlsx]

## Sheet: Sheet1
Authors	Patient inclusion/ exclusion criteria clearly defined Patient inclusion/ exclusion criteria clearly defined	Specimen characteristics	Reporting of basic demographic characteristics	Diagnostic criteria	Other factors affecting overall survical : IPI/KPI	Other factors affecting overall survical : stage	Other factors affecting overall survical : LDH	Other factors affecting overall survical : other disease	Other factors affecting overall survical : hematological disorder	Other factors affecting overall survical : performance status	Teatment protocols bias	Institution bias	Staining method	IHC antibody	Control sample selection	Interpretation of staining result	Univariate and/or time-to-event data presentation	Study/ statistical methods	Endpoint selection	Follow-up time	Presentation (explanation of dropouts, number of Events)	Selective report	Other potential sources of bias	Risk of bias
S. Mraz-Gernhard et al.	Low	Low	Unclear	Low	Unclear	High	Unclear	Unclear	Unclear	Unclear	High	Low	Low	Low	Low	Low	Low	Low	Low	Low	Low	Low	Low	High
T-t Kuo et al.	Unclear	Low	Low	Low	Unclear	low	Low	Unclear	Unclear	Unclear	Low	Low	Low	Low	Low	Low	Low	Low	Low	Low	Low	Low	Low	Low
E Takashashi et al.	Low	Low	Low	Low	Unclear	Low	Low	Unclear	Low	High	Low	Low	Low	Low	Low	Low	Low	Low	Low	Low	Low	Low	Low	High
T. Pongpruttipan et al.	Unclear	Low	Low	Low	Low	Low	Unclear	Unclear	Unclear	Low	Unclear	Low	Low	Low	Low	Low	Low	Low	Low	Low	Low	Low	Low	Low
J. Hong et al.	Low	Low	Low	Low	Low	Low	Low	Unclear	Unclear	Low	Low	Low	Low	Low	Low	Low	High	Low	Low	Low	Low	Low	Low	High
W. Y. Kim et al.	Low	Low	Low	Low	Low	Low	Low	Unclear	Unclear	Low	Low	Low	Low	Low	Low	Low	Low	Low	Low	Low	Low	Low	Low	Low
J.-C. Fang et al.	Low	Low	Low	Low	Low	low	Low	Unclear	Unclear	Low	High	Low	Low	Low	Low	Low	Low	Low	Low	Low	Low	Low	Low	High
B.-H. Yu et al.	Low	Low	Low	Low	Unclear	Low	Unclear	Unclear	Unclear	Unclear	Low	Low	Low	Low	Low	Low	Low	Low	Low	Low	Low	Low	Low	Low
S. H. Kim et al.	Low	Unclear	Low	Low	Low	Low	Low	Unclear	Unclear	Low	Low	Low	Low	Low	Low	Low	Low	Low	Low	Low	High	Low	Unclear	High
L.-M. Hu et al.	Low	Low	Low	Low	Low	High	Low	Low	Low	Low	High	Low	Low	Low	Low	Low	Low	Low	Low	Low	Low	Low	Low	High
